# Supplementary material for: Mussel-Inspired Calcium Alginate/Polyacrylamide Dual Network Hydrogel: A Physical Barrier to Prevent Postoperative Re-Adhesion
Source: Polymers (Basel). 2023 Nov 23;15(23):4498. doi: 10.3390/polym15234498 (PMC10708265; doi:10.3390/polym15234498)
Supplement: Supplementary file 1 [file polymers-15-04498-s001.zip]

Archive with 1 entries (1 files):
- polymers-2675426-supplementary.pdf
